# Supplementary material for: T-cell receptor dynamics in digestive system cancers: a multi-layer machine learning approach for tumor diagnosis and staging
Source: Front Immunol. 2025 Apr 8;16:1556165. doi: 10.3389/fimmu.2025.1556165 (PMC12011560; doi:10.3389/fimmu.2025.1556165)
Supplement: Supplementary file 1 [file DataSheet1.zip]

Archive with 2 entries (2 files):
- SuppTables.zip
- Supp.Figures.pdf
